# Supplementary material for: Structural Identification and Molecular Interaction Modeling Analysis of Antioxidant Activity Selenium-Enriched Peptides from Selenium-Enriched Pleurotus eryngii
Source: Antioxidants (Basel). 2025 May 13;14(5):586. doi: 10.3390/antiox14050586 (PMC12108474; doi:10.3390/antiox14050586)
Supplement: Supplementary file 1 [file antioxidants-14-00586-s001.zip]

Archive with 1 entries (1 files):
- antioxidants-3578831-supplementary.pdf
